# Supplementary material for: Enhancing prediction of short linear protein motifs with Wregex 3.0
Source: Comput Struct Biotechnol J. 2024 Jul 17;23:2978–84. doi: 10.1016/j.csbj.2024.07.013 (PMC11318550; doi:10.1016/j.csbj.2024.07.013)
Supplement: Table S1 — Enrichment results of all ELM human motifs using a decoy proteome. The target proteome is the human proteome from UniProt 2023_04 and the decoy proteome has been generated with Wregex. Results include counts of target and decoy matches, enrichment ratio, two sided p-values between the target and decoy proportions, and adjusted p-values using the Benjamini & Hochberg correction (FDR) for multiple comparisons. A motif is considered enriched when the ratio between the number of target and decoy matches is equal or greater than 2, depleted when the ratio is equal or less than 0.5, and non-significant when the target/decoy ratio does not meet the aforementioned criteria or when the adjusted p-value of the target and decoy proportions is above 0.05. [file mmc2.csv]

Motif	target	decoy	prob	ratio	log2.ratio	p.value	q.value	colog10.qval	case
CLV_C14_Caspase3-7	25321	24297	0.00309374033071	1.0421451207968062	0.05955618978144403	4.274088076687362e-6	1.134277220351646e-5	4.94528078975058	ns
CLV_PCSK_FUR_1	7376	4696	5.08722921034e-4	1.5706984667802386	0.6514062473192859	2.2242209904465816e-131	8.769785619475094e-130	129.0570110229871	ns
CLV_PCSK_PC1ET2_1	36526	36195	0.00390276834	1.0091449095178893	0.013133355050786387	0.22031685734309045	0.29375580979078725	0.5320135353240245	ns
CLV_PCSK_PC7_1	6383	4819	5.08722921034e-4	1.324548661548039	0.4055008467157961	2.2440913235918476e-49	2.9493771681492853e-48	47.530269686053835	ns
CLV_PCSK_SKI1_1	103576	99351	0.00682052736444	1.0425259936991071	0.06008335538531465	4.558978413483792e-21	2.467211847297111e-20	19.60779355818677	ns
CLV_Separin_Metazoa	3297	3108	3.41044179754e-4	1.0608108108108107	0.08516738326267713	0.018803022124567883	0.032034778434448984	1.4943782754189272	ns
CLV_TASPASE1	32	45	4.79125116289e-6	0.7111111111111111	-0.49185309632967467	0.1714594812107083	0.24021734423429184	0.619395638759477	ns
DEG_APCC_DBOX_1	15001	13886	7.67697345968e-4	1.0802967017139564	0.1114276006335021	5.432233152364373e-11	1.972758355332325e-10	9.704926108550588	ns
DEG_APCC_KENBOX_2	2693	1899	1.84312021952e-4	1.4181147972617167	0.5039743243521744	1.2229037920821498e-31	9.122201259856036e-31	30.039900350305924	ns
DEG_APCC_TPR_1	133	202	1.36072888014e-5	0.6584158415841584	-0.602929047250605	2.0299145950439864e-4	4.6302184151416546e-4	3.3343985221022456	ns
DEG_COP1_1	1333	1247	3.90631489431e-4	1.0689655172413792	0.09621531525930298	0.09422285619673988	0.13981456080806565	0.8544475971933572	ns
DEG_CRL4_CDT2_1	19	9	1.6237468954e-7	2.111111111111111	1.078002512001273	0.08897281511136111	0.13345922266704166	0.8746514090251662	ns
DEG_Cend_FEM1B_2	93	116	8.34253950984e-6	0.8017241379310345	-0.31882218401954077	0.12806451257137735	0.18505657313979135	0.7326954843184451	ns
DEG_Cend_TRIM7_1	118	101	7.5683184273e-6	1.1683168316831682	0.22443156661004643	0.2796148249167508	0.36062472746272534	0.44294449771226746	ns
DEG_Kelch_KLHL12_1	78	28	2.22870975482e-6	2.7857142857142856	1.478047296804644	1.942541438434962e-6	5.3083310594856385e-6	5.275041999744246	up
DEG_Kelch_KLHL3_1	4	0	5.476943165e-10	Inf	Inf	0.13361436838015878	0.1900905447057929	0.7210394848401066	ns
DEG_Kelch_Keap1_1	422	322	5.95038132581e-5	1.31055900621118	0.3901823105925681	2.838877513167883e-4	6.318791884147868e-4	3.1993659483319448	ns
DEG_MDM2_SWIB_1	1549	1440	2.12465805842e-5	1.0756944444444445	0.10526833245989384	0.048205094462269685	0.07735236088131647	1.1115264266048064	ns
DEG_ODPH_VHL_1	887	1254	7.03776543919e-5	0.7073365231259968	-0.49953133850097503	2.5676060850687487e-15	1.1429988378693139e-14	13.941954211168323	ns
DEG_SCF_FBW7_1	4505	3696	7.1383259477e-4	1.2188852813852813	0.2855623492848433	4.5002082992021465e-19	2.258286346508714e-18	17.64622099118692	ns
DEG_SCF_FBW7_2	1491	1583	3.88223290684e-4	0.9418825015792799	-0.08638099785373873	0.10071098060023709	0.14864294462922692	0.8278556998550252	ns
DEG_SCF_FBXO31_1	5	3	6.44752974663e-8	1.6666666666666667	0.7369655941662062	0.7236735632389935	0.7894620689879928	0.10266873155175181	ns
DEG_SCF_SKP2-CKS1_1	191	241	4.77974163124e-5	0.7925311203319502	-0.335460508194213	0.018396672316966265	0.031537152543370736	1.501177521233086	ns
DEG_SCF_TRCP1_1	1071	743	1.26395307444e-4	1.4414535666218036	0.5275243642116597	1.6162899129288338e-14	7.080889142354892e-14	13.149912204828158	ns
DEG_SIAH_1	278	200	2.71481907027e-5	1.39	0.47508488294878265	4.284091343348833e-4	9.237571959095921e-4	3.0344421655046623	ns
DEG_SPOP_SBC_1	9343	7008	9.37962911545e-4	1.3331906392694064	0.4148830930025805	1.7442152209858123e-74	3.2093560066138945e-73	72.49358210492623	ns
DOC_AGCK_PIF_1	372	329	3.84269210321e-6	1.1306990881458967	0.17721503737278996	0.11266162582544176	0.1645217393006451	0.7837767078385269	ns
DOC_AGCK_PIF_2	227	310	3.26727205222e-6	0.7322580645161291	-0.44957591798332247	4.0225039493995394e-4	8.741819606569079e-4	3.0583981597177865	ns
DOC_AGCK_PIF_3	34	40	6.02956853309e-7	0.85	-0.23446525363702297	0.5610792925803325	0.6399086146783958	0.19388204316407473	ns
DOC_ANK_TNKS_1	2918	2651	3.53788636176e-4	1.100716710675217	0.13844321305063206	3.64008194931755e-4	7.973512841362254e-4	3.0983503020033485	ns
DOC_CYCLIN_D_Helix_1	233	194	6.56363867534e-6	1.2010309278350515	0.2642733024671525	0.06592016532778137	0.10396551788838662	0.9831106787200465	ns
DOC_CYCLIN_RxL_1	14434	13749	0.00187928212696	1.049821805222198	0.07014446833024363	4.563716856904357e-5	1.1048998706189495e-4	3.9566770772802347	ns
DOC_GSK3_Axin_1	1	0	7.237770534029999e-16	Inf	Inf	1	1	-0	ns
DOC_MAPK_DCC_7	4493	5298	4.51251620381e-4	0.8480558701396753	-0.23776878184618394	4.396560479647476e-16	1.9892634301355792e-15	14.701307701199982	ns
DOC_MAPK_FxFP_2	1513	1563	5.62639552475e-5	0.9680102367242482	-0.04690579078292725	0.3769379225988079	0.47074600288357904	0.32721335890126046	ns
DOC_MAPK_HePTP_8	2948	3875	1.06572941056e-4	0.760774193548387	-0.39445978595389264	3.555009952260522e-29	2.5820598600629054e-28	27.588033693675463	ns
DOC_MAPK_JIP1_4	1420	1631	1.2928702866e-4	0.8706315144083384	-0.19986585231983997	1.4345563092036683e-4	3.307310981544601e-4	3.4805249671005205	ns
DOC_MAPK_MEF2A_6	37363	45018	0.00258381963098	0.8299569061264384	-0.26889166557444283	3.112824576195042e-157	2.147848957574579e-155	154.6679962626365	ns
DOC_MAPK_NFAT4_5	4132	4911	1.63458005629e-4	0.8413765017308084	-0.24917656833025018	2.7698834667474943e-16	1.2741463947038473e-15	14.894780670305646	ns
DOC_MAPK_RevD_3	3249	3243	1.80483045057e-4	1.001850138760407	0.002666719873676984	0.9505115287541129	0.9862450448726886	0.006015165774771185	ns
DOC_MAPK_gen_1	46029	46929	0.00432380001106	0.9808220929489229	-0.0279366188879562	0.0031302853689309414	0.005877270488605033	2.2308243213656844	ns
DOC_MIT_MIM_1	367	243	1.03482772941e-5	1.5102880658436213	0.5948237492374318	6.352148545994371e-7	1.8074154625715944e-6	5.742942006618364	ns
DOC_PIKK_1	550	423	3.1285695373e-5	1.3002364066193854	0.3787739552920723	5.3574190458489744e-5	1.285780571003754e-4	3.8908331410022843	ns
DOC_PP1_MyPhoNE_1	19	5	4.40519655262e-7	3.8	1.925999418556223	0.007963456178202075	0.013999451625374349	1.853888975803069	up
DOC_PP1_RVXF_1	20044	21945	8.30144384932e-4	0.9133743449532923	-0.13072182731742785	1.6815805496132735e-20	8.925312147947375e-20	19.049376586222998	ns
DOC_PP1_SILK_1	726	662	3.77750556097e-5	1.096676737160121	0.1331383311885331	0.09082530821701408	0.13550154090754535	0.8680557660158561	ns
DOC_PP2A_B56_1	27194	24302	0.0014581403142	1.1190025512303514	0.16221332553966916	2.9537047413097182e-37	2.7174083620049406e-36	35.565845092521016	ns
DOC_PP2B_LxvP_1	23580	25128	0.00229635088095	0.9383954154727794	-0.09173212978483959	2.2657549497006815e-12	8.685393973852612e-12	11.061210476953264	ns
DOC_PP2B_PxIxI_1	2203	2424	1.36785684218e-4	0.9088283828382838	-0.13792020377206785	0.001218243230839319	0.002472317144938618	2.60689581939946	ns
DOC_PP4_FxxP_1	23051	24139	0.001731198623	0.9549277103442562	-0.06653657207959168	5.469913467666599e-7	1.5726001219541471e-6	5.803381694990492	ns
DOC_PP4_MxPP_1	1317	1121	1.70280348602e-4	1.1748438893844781	0.2324690674510876	7.831784287352913e-5	1.863424537335693e-4	3.729688190075309	ns
DOC_SPAK_OSR1_1	1951	2168	7.67825867606e-5	0.8999077490774908	-0.15215097874484512	7.630301291499718e-4	0.001571614295861136	2.8036540293732326	ns
DOC_USP7_MATH_1	81041	84511	0.0123884986881	0.9589402562979967	-0.06048715933895643	1.1581346466596654e-17	5.607809868036275e-17	16.251206719481925	ns
DOC_USP7_UBL2_3	44100	39182	0.0037417689	1.1255168189474758	0.17058761559332902	2.5030202061519076e-65	4.063726922928979e-64	63.39107548375803	ns
DOC_WD40_RPTOR_TOS_1	204	163	2.07474503577e-5	1.2515337423312884	0.32369718774041817	0.036797848650657654	0.060815606153182704	1.2159849602582913	ns
DOC_WW_Pin1_4	100141	95347	0.015433212802	1.0502795053855916	0.07077331586541874	1.3246987992545073e-27	8.91748459985961e-27	26.04975763199822	ns
LIG_14-3-3_CanoR_1	76163	79127	0.0044766733275	0.9625412311853097	-0.055079753930085636	4.530154177449108e-14	1.8661530641432148e-13	12.729052737767159	ns
LIG_14-3-3_CterR_2	622	518	6.4150324778e-5	1.2007722007722008	0.2639624824440487	0.002283289812638296	0.004437943579494153	2.3528182233455857	ns
LIG_ANK_PxLPxL_1	419	324	2.67020539666e-5	1.2932098765432098	0.37095643081472685	5.635386396899755e-4	0.001196435881187948	2.9221105709263595	ns
LIG_AP2alpha_1	1020	767	1.69021908235e-5	1.3298565840938723	0.4112706693559246	2.499376797105293e-9	8.212238047631676e-9	8.085538470251947	ns
LIG_AP2alpha_2	1428	1523	1.19206092212e-4	0.9376231122783979	-0.09291996245819253	0.08354111397649738	0.1273886599862612	0.8948692307494133	ns
LIG_APCC_ABBA_1	8087	8776	3.84251253736e-4	0.9214904284412033	-0.11795891428598677	1.157550077868177e-7	3.472650233604531e-7	6.459338956759793	ns
LIG_APCC_Cbox_1	22	15	1.46502719708e-6	1.4666666666666666	0.5525410230287786	0.323939452147308	0.41012517794796793	0.3870835681711412	ns
LIG_AP_GAE_1	78	69	5.27945465976e-6	1.1304347826086956	0.17687776208407918	0.5093622804372273	0.588217528873116	0.23046203766737505	ns
LIG_ARL_BART_1	5	0	1.291508196e-9	Inf	Inf	0.07363823845448948	0.11418063940134324	0.9424075293123665	ns
LIG_ARS2_EDGEI_1	100	69	9.15406741603e-6	1.4492753623188406	0.5353317329965557	0.021015779166275495	0.03558500030608611	1.4487330261014506	ns
LIG_ActinCP_CPI_1	13	2	7.25059408816e-4	6.5	2.700439718141092	0.009823250279722398	0.01705167973083888	1.7682328329821897	up
LIG_ActinCP_TwfCPI_2	165	230	2.94895465762e-5	0.717391304347826	-0.4791678366985595	0.0012809340312552582	0.0025805678293901557	2.5882847211541122	ns
LIG_Actin_RPEL_3	358	347	6.11604604996e-6	1.031700288184438	0.045023924685995365	0.7064503558859441	0.773731342160796	0.11140981046850802	ns
LIG_Actin_WH2_1	93	77	2.20904816494e-6	1.2077922077922079	0.2723722704131301	0.24995784319545333	0.32695907451158823	0.4855066046061006	ns
LIG_Actin_WH2_2	12874	12924	6.60304959775e-4	0.996131228721758	-0.005592281755653013	0.7601790932317102	0.8260213768974489	0.08300871327468921	ns
LIG_Arc_Nlobe_1	48305	51808	0.00438518431171	0.9323849598517604	-0.10100236210900528	1.3645525987791308e-28	9.656833775975386e-28	27.015165244083793	ns
LIG_BH_BH3_1	98	68	2.17453412638e-6	1.4411764705882353	0.5272470028648688	0.024395372977326454	0.041055627693549396	1.3866273036179628	ns
LIG_BIR_III_1	474	115	1.2765510347e-5	4.121739130434783	2.043253197953884	3.0168764617859273e-49	3.784808652058709e-48	47.421956072162764	up
LIG_BIR_III_2	1682	2379	3.51121026816e-4	0.7070197562000841	-0.5001775661699904	8.97489169400422e-28	6.192675268862911e-27	26.20812169290154	ns
LIG_BRCT_BRCA1_1	31227	33457	0.001911520721	0.9333472815853184	-0.09951411327562414	1.683821710683446e-18	8.2988355740827e-18	17.08098284006091	ns
LIG_BRCT_BRCA1_2	1725	1858	1.16927722504e-4	0.9284176533907428	-0.10715413982975908	0.027426978637801615	0.04560148255441714	1.3410210377141618	ns
LIG_BRCT_MDC1_1	60	50	2.63389405903e-6	1.2	0.2630344058337938	0.3908270854510442	0.48155480171646525	0.31735428231148344	ns
LIG_CAP-Gly_1	79	38	3.96302779853e-6	2.0789473684210527	1.0558532347335174	2.1729563135459846e-4	4.8759019718592827e-4	3.3119450342900256	up
LIG_CAP-Gly_2	2	0	2.16114905546e-12	Inf	Inf	0.4795001028735759	0.5584051830932782	0.25305055926318487	ns
LIG_CNOT1_NIM_1	13	7	5.4374923451e-8	1.8571428571428572	0.8930847960834881	0.26355226740447485	0.3431152160548823	0.46456002195507035	ns
LIG_CORNRBOX	137	80	1.02717778686e-6	1.7125	0.7761039880731643	1.4379612963237397e-4	3.307310981544601e-4	3.4805249671005205	ns
LIG_CSK_EPIYA_1	19	27	2.46761307667e-6	0.7037037037037037	-0.506959988719883	0.30202773936155275	0.3859243336286507	0.41349783706096754	ns
LIG_CSL_BTD_1	2021	2019	1.27842591812e-4	1.0009905894006934	0.0014284110482620427	0.9874463497889063	1	-0	ns
LIG_CaMK_CASK_1	212	236	1.11776693962e-5	0.8983050847457628	-0.154722594798642	0.2771877349014974	0.3591728395906727	0.4446965118206412	ns
LIG_CaM_IQ_9	1817	1166	6.36805761296e-5	1.5583190394511148	0.6399906310336193	1.1572447323828894e-32	9.125701318219357e-32	31.039733749673804	ns
LIG_CaM_NSCaTE_8	434	411	1.55723335683e-5	1.0559610705596107	0.07855664876279647	0.4491474850604428	0.5389769820725313	0.2684297817007223	ns
LIG_Clathr_ClatBox_1	7117	9233	3.40550653717e-4	0.7708220513375934	-0.37553025067934404	1.6952825912540283e-61	2.4626210272953255e-60	59.60860241658876	ns
LIG_Clathr_ClatBox_2	61	31	1.46283056858e-6	1.967741935483871	0.9765410271760111	0.002498978368581313	0.004823203005094002	2.3166644585556795	ns
LIG_CtBP_PxDLS_1	3045	3126	1.17291361476e-4	0.974088291746641	-0.03787555020596973	0.3084291627453861	0.39228778303099804	0.40639521683819446	ns
LIG_DCNL_PONY_1	294	605	4.86917300286e-7	0.4859504132231405	-1.0411189873255926	4.680253528499279e-25	2.8705554974795576e-24	23.54203405234413	down
LIG_DLG_GKlike_1	1331	1375	9.78069710258e-5	0.968	-0.04692104738749257	0.4084260596996599	0.49658851311500496	0.3040033305898825	ns
LIG_Dynein_DLC8_1	139	148	2.26342256988e-5	0.9391891891891891	-0.09051229290544242	0.636764022088303	0.714418171123462	0.1460475077613247	ns
LIG_EABR_CEP55_1	14	10	1.38098008762e-6	1.4	0.48542682717024166	0.540291160952061	0.6205593321239493	0.2072166889724045	ns
LIG_EF_ALG2_ABM_1	57	18	1.3639310454e-6	3.1666666666666665	1.6629650127224291	1.1446653660745047e-5	2.925255935523734e-5	4.533836130770474	up
LIG_EF_ALG2_ABM_2	370	263	2.41458395946e-5	1.4068441064638784	0.4924624712240098	2.5179982330213725e-5	6.260968579404493e-5	4.203358475711048	ns
LIG_EH1_1	3974	3847	7.85797550811e-5	1.0330127371978164	0.04685804295305509	0.15415796030725368	0.21707957675919395	0.6633810338371983	ns
LIG_EH_1	1042	850	5.86028045872e-5	1.2258823529411764	0.2938205312534441	1.1268672720103684e-5	2.906685673596838e-5	4.536601929909376	ns
LIG_EVH1_1	2113	1003	1.23675426279e-4	2.106679960119641	1.0749711613227597	7.642236521547498e-88	1.917506618133736e-86	85.71726312844078	up
LIG_EVH1_2	1701	1673	1.63246836553e-4	1.0167364016736402	0.02394569562503241	0.6420307562982216	0.717410885580199	0.14423203787534905	ns
LIG_EVH1_3	6	7	1.85499091195e-7	0.8571428571428571	-0.22239242133644802	1	1	-0	ns
LIG_FAT_LD_1	448	271	6.90047874551e-6	1.6531365313653137	0.7252058807037326	5.2454897794948305e-11	1.9303402388540977e-10	9.71436613615607	ns
LIG_FERM_MyoX_1	2	0	2.01237689862e-12	Inf	Inf	0.4795001028735759	0.5584051830932782	0.25305055926318487	ns
LIG_FHA_1	112246	115616	0.008662242543	0.9708517852200388	-0.042677031013495646	1.3091152416978726e-12	5.08895502406497e-12	11.293371387383084	ns
LIG_FHA_2	67297	68112	0.008286441426	0.9880344139065069	-0.017366802158791	0.026507714079277402	0.04434017627806402	1.3532025846442122	ns
LIG_FXI_DFP_1	595	567	2.19691899426e-5	1.0493827160493827	0.06954093325307703	0.4283111132296687	0.5162177609230941	0.28716705725399144	ns
LIG_FZD_DVL_PDZ	11	0	8.74268845331e-9	Inf	Inf	0.0025688253533013472	0.00488962618973222	2.3107243412735126	up
LIG_G3BP_FGDF_1	72	65	1.19535010484e-6	1.1076923076923078	0.14755718841385793	0.6082198622049955	0.6908176212698713	0.16063659304629144	ns
LIG_GBD_Chelix_1	5436	4265	9.79156183118e-5	1.2745603751465415	0.3499997145617386	1.477437730388586e-32	1.1327022599645826e-31	30.945884232985335	ns
LIG_GLEBS_BUB3_1	24	19	9.06911046768e-7	1.263157894736842	0.3370349872775706	0.5418652139198253	0.6205593321239493	0.2072166889724045	ns
LIG_GSK3_LRP6_1	330	114	3.72917026919e-5	2.8947368421052633	1.533432200081074	1.9115886792533916e-24	1.146953207552035e-23	22.940454299724255	up
LIG_GYF	2	0	1.68555681301e-8	Inf	Inf	0.4795001028735759	0.5584051830932782	0.25305055926318487	ns
LIG_HCF-1_HBM_1	876	997	5.073861324e-5	0.8786359077231695	-0.18666263479702258	0.005556352137958099	0.010023223464551863	1.9989925870781113	ns
LIG_HOMEOBOX	55	29	9.95281406031e-7	1.896551724137931	0.9233787183970875	0.006377204076200747	0.011355537580847782	1.9447923010858679	ns
LIG_HP1_1	516	577	3.37814005621e-5	0.8942807625649913	-0.16120025322222836	0.06953998425324259	0.10905133894258497	0.9623689977440943	ns
LIG_IBAR_NPY_1	821	638	4.51387471903e-5	1.286833855799373	0.3638257980129354	1.889074722338603e-6	5.213846233654544e-6	5.282841781157728	ns
LIG_IRF7_LxLS_2	6851	6938	4.8631337078e-4	0.9874603632170654	-0.018205255508075526	0.46380572179828755	0.5541574857849669	0.25636679576278715	ns
LIG_IRFs_LxIS_1	2718	3043	1.7948744481e-4	0.893197502464673	-0.1629488777472046	1.9613584220104982e-5	4.9212265861354324e-5	4.307926638452437	ns
LIG_Integrin_RGDW_4	46	60	3.17479574732e-6	0.7666666666666667	-0.38332863955150553	0.2067061593400244	0.27966127440120947	0.55336766762294	ns
LIG_Integrin_RGD_1	1780	2009	2.36617461606e-4	0.8860129417620707	-0.1746003228795318	2.1195701417633085e-4	4.795093107595681e-4	3.319202955600211	ns
LIG_Integrin_RGD_TGFB_3	31	16	1.41969866046e-6	1.9375	0.9541963103868752	0.0411404237808628	0.06732898591989822	1.1717979266386789	ns
LIG_Integrin_isoDGR_2	1344	1391	1.5972516188e-4	0.9662113587347232	-0.04958928176347886	0.379054030238252	0.4712563619178268	0.32674277381075195	ns
LIG_KEPE_1	188	130	1.73278519416e-5	1.4461538461538461	0.5322210386491828	0.001391426614347748	0.002782853228695496	2.5555096983186827	ns
LIG_KEPE_2	229	201	3.46557038832e-5	1.1393034825870647	0.18815209691801538	0.19289316675905957	0.2635579667874349	0.5791238514675104	ns
LIG_KEPE_3	140	115	1.73278519416e-5	1.2173913043478262	0.28379296600059134	0.1328527835212666	0.1900905447057929	0.7210394848401066	ns
LIG_KLC1_WD_1	4693	4663	3.53762782379e-4	1.0064336264207592	0.009252030688368627	0.7642714779743156	0.8272114820427886	0.08238344601848868	ns
LIG_KLC1_Yacidic_2	530	546	2.04486796104e-5	0.9706959706959707	-0.042908591469290935	0.6474598245930776	0.7205601273697153	0.1423297734962858	ns
LIG_LEDGF_IBM_1	79	34	5.33113742113e-7	2.323529411764706	1.2163179069267636	3.485462126720961e-5	8.589174526562368e-5	4.066048572581487	up
LIG_LIR_Gen_1	74387	71564	0.00363117934943	1.0394472080934547	0.05581648782030425	1.2576742656174755e-13	4.958829961577475e-13	12.304620783423895	ns
LIG_LIR_LC3C_4	2095	2512	1.3686106252e-4	0.8339968152866242	-0.2618862203049131	8.813103152518203e-10	3.0405205876187804e-9	8.517052051597155	ns
LIG_LRP6_Inhibitor_1	790	605	2.6299699204e-5	1.3057851239669422	0.38491751090250853	8.368866836204656e-7	2.356946170196413e-6	5.627650336123796	ns
LIG_LSD1_SNAG_1	11	0	8.86190825438e-11	Inf	Inf	0.0025688253533013472	0.00488962618973222	2.3107243412735126	up
LIG_LYPXL_S_1	1134	1226	4.46453005616e-5	0.9249592169657422	-0.1125383387485527	0.06102662204424146	0.09680084875983129	1.0141208347360777	ns
LIG_MAD2	1294	1061	1.01063469513e-4	1.2196041470311028	0.2864129610777428	1.744610520039905e-6	4.863762661929432e-6	5.313027625579324	ns
LIG_MLH1_MIPbox_1	2474	2294	6.21244234325e-5	1.07846556233653	0.10898010896054464	0.009526190855961294	0.01664068782433745	1.7788287265945382	ns
LIG_MSH2_SHIPbox_1	10126	9855	1.35146946453e-4	1.0274987316083206	0.03913661297896286	0.05601291457825893	0.08936164406704894	1.0488488497102735	ns
LIG_MTR4_AIM_1	3254	3147	1.55401745805e-4	1.0340006355258977	0.04823707237410409	0.18514365079566844	0.2567821488422336	0.5904351711358348	ns
LIG_MYND_1	6571	4972	6.49937416208e-4	1.321600965406275	0.40228664573374956	4.619723207264112e-50	6.375218026024475e-49	48.19550495820692	ns
LIG_MYND_2	179	161	1.75333616771e-5	1.1118012422360248	0.15289889914963942	0.3565487441357476	0.4493491021984764	0.34741612169479846	ns
LIG_MYND_3	816	829	8.4443906863e-5	0.9843184559710495	-0.022802949524254743	0.7673225648248638	0.8272696402018063	0.08235291346394957	ns
LIG_Menin_MBM1_1	97	53	6.77235572175e-6	1.830188679245283	0.8719923876239285	4.4651362652742277e-4	9.553314800121602e-4	3.0198459111788596	ns
LIG_Mtr4_Trf4_2	1	0	2.03587421375e-9	Inf	Inf	1	1	-0	ns
LIG_NBox_RRM_1	118	92	2.14199246297e-6	1.2826086956521738	0.3590810933048283	0.084496505242406	0.12813755740057173	0.8923235589266763	ns
LIG_NRBOX	13297	9814	2.62764536293e-4	1.3549011616058693	0.43818761256663574	3.2131953896932774e-116	1.1085524094441808e-114	113.95524376976252	ns
LIG_NRP_CendR_1	410	364	4.27913964794e-5	1.1263736263736264	0.17168545930674978	0.1057662733599767	0.1552738906774126	0.8089015647995221	ns
LIG_OCRL_FandH_1	489	486	9.77240676559e-6	1.0061728395061729	0.008878151346452865	0.9489283168991117	0.9862450448726886	0.006015165774771185	ns
LIG_PALB2_WD40_1	512	519	9.19211355095e-6	0.9865125240847784	-0.01959072835788083	0.8517652019922858	0.9007172250952907	0.04541153183567596	ns
LIG_PAM2_1	221	222	9.95389535837e-6	0.9954954954954955	-0.006513306958674328	1	1	-0	ns
LIG_PAM2_2	3	0	9.77274730646e-14	Inf	Inf	0.24821304780262046	0.3262228628263012	0.4864856053700567	ns
LIG_PCNA_APIM_2	172	107	2.22411935838e-6	1.6074766355140186	0.684797768300951	1.2731091488113756e-4	2.977780720948641e-4	3.5261072861635174	ns
LIG_PCNA_PIPBox_1	2835	2140	8.6625618785e-5	1.324766355140187	0.4057379385410819	7.545007345092396e-23	4.338379223428128e-22	21.36267248841128	ns
LIG_PCNA_TLS_4	384	295	8.18769621047e-6	1.3016949152542372	0.3803913564719525	7.323299071879503e-4	0.001531806877754352	2.8147959848420987	ns
LIG_PDZ_Class_1	1529	887	7.25453204794e-5	1.7237880496054114	0.7855823970597408	7.09033780290506e-39	6.989047262863559e-38	37.155582022635144	ns
LIG_PDZ_Class_2	1694	1967	7.88851572129e-5	0.8612099644128114	-0.21556308294633159	6.931897039477859e-6	1.822098650377037e-5	4.739428113556999	ns
LIG_PDZ_Class_3	775	741	6.16820946762e-5	1.0458839406207827	0.06472276785576606	0.3966739723969981	0.48658673947365094	0.312839730694744	ns
LIG_PDZ_Wminus1_1	94	102	3.71755259392e-6	0.9215686274509803	-0.1178364902938583	0.6170735608952215	0.6980012410126275	0.15614380522145643	ns
LIG_PROFILIN_1	478	8	4.88078336316e-7	59.75	5.900866807980749	1.955903166843073e-100	5.398292740486882e-99	98.26774356806945	up
LIG_PTAP_UEV_1	952	561	1.08060811736e-4	1.696969696969697	0.7629608026991507	1.1629751512326419e-23	6.829385994472536e-23	22.16561834041792	ns
LIG_PTB_Apo_2	10595	8601	3.10820773429e-4	1.2318335077316591	0.3008072772978522	5.910007506503301e-47	7.092009007803962e-46	45.149230721458444	ns
LIG_PTB_Phospho_1	4503	3689	1.35240509448e-4	1.2206560043372188	0.28765668864702587	2.6089968198420078e-19	1.3334872634748038e-18	17.875011128027367	ns
LIG_Pex14_1	9138	9039	2.22625e-4	1.0109525389976768	0.01571526889282915	0.46711917391678703	0.5557107413837639	0.25515120861571494	ns
LIG_Pex14_2	23552	20998	4.62812031e-4	1.1216306314887132	0.16559765468711937	9.644907606696827e-34	8.066649998328255e-33	32.093306786132814	ns
LIG_Pex14_3	28	26	5.00205191734e-7	1.0769230769230769	0.10691520391651188	0.8917557258355084	0.9322900770098497	0.03044893824274184	ns
LIG_Pex3_1	112	47	5.24025198162e-7	2.382978723404255	1.2527660703799666	3.863810329380949e-7	1.12253857990436e-6	5.949798724042545	up
LIG_REV1ctd_RIR_1	4452	4430	5.3501842574e-4	1.0049661399548533	0.007146893899578835	0.8236378481418013	0.8743232541812967	0.058327970624172484	ns
LIG_RPA_C_Vert	4	0	1.20963676014e-8	Inf	Inf	0.13361436838015878	0.1900905447057929	0.7210394848401066	ns
LIG_Rb_LxCxE_1	1392	1577	5.4172450805e-4	0.8826886493341788	-0.18002344894178202	7.326032893607771e-4	0.001531806877754352	2.8147959848420987	ns
LIG_Rb_pABgroove_1	981	992	2.47480905282e-5	0.9889112903225806	-0.016086984167636514	0.8218693043153713	0.8743232541812967	0.058327970624172484	ns
LIG_Rrp6Rrp47_Mtr4_1	3	2	4.76129511272e-8	1.5	0.5849625007211562	1	1	-0	ns
LIG_SH2_CRK	34844	33974	0.00151526049843	1.02560781774298	0.036479164120814735	9.078802352613341e-4	0.0018561107032009495	2.7313961249083576	ns
LIG_SH2_GRB2like	8599	7989	3.17477658293e-4	1.0763549881086494	0.10615396555377195	2.243088610818837e-6	6.06953388809803e-6	5.216844659435386	ns
LIG_SH2_NCK_1	6738	7348	3.33856494689e-4	0.916984213391399	-0.12503119798959214	2.853987207858457e-7	8.379792227329086e-7	6.07676674934623	ns
LIG_SH2_SRC	15908	16871	8.72937102303e-4	0.9429198032126134	-0.08479302221342679	1.0532437732916837e-7	3.1944536420714803e-7	6.49560340996998	ns
LIG_SH2_STAP1	27540	27351	0.0010263206699	1.0069101678183614	0.009934978057719916	0.42174357482480124	0.5105316958405489	0.29197729000931844	ns
LIG_SH2_STAT3	13763	13757	7.97495836e-4	1.0004361416006398	6.290821498902648e-4	0.9759407076478542	1	-0	ns
LIG_SH2_STAT5	99416	96093	0.003295871152	1.034581082909265	0.04904671752952278	4.5041368460284475e-14	1.8661530641432148e-13	12.729052737767159	ns
LIG_SH2_STAT6	84	67	2.25724358665e-6	1.2537313432835822	0.3262282323209879	0.19289387424297774	0.2635579667874349	0.5791238514675104	ns
LIG_SH3_1	8574	6901	0.00123698225249	1.2424286335313723	0.31316298417598193	3.2831960575635845e-41	3.4852388918751897e-40	39.45776744830704	ns
LIG_SH3_2	6932	5738	0.00111124155225	1.2080864412687347	0.2727236863915051	2.9279630142725186e-26	1.8793437021842213e-25	24.725993787056566	ns
LIG_SH3_3	88563	82909	0.013172913712	1.0681952502140901	0.09517537433818	9.701056463937174e-43	1.0709966336186639e-41	40.97021189425044	ns
LIG_SH3_4	3673	4194	6.78138027809e-4	0.8757749165474488	-0.19136796536493492	4.5258670570511275e-9	1.4695756561718955e-8	7.832808050821587	ns
LIG_SH3_5	776	847	6.68687115699e-5	0.9161747343565525	-0.126305317145071	0.08227817080326812	0.12615986189834447	0.8990787950819735	ns
LIG_SH3_CIN85_PxpxPR_1	1047	520	9.56222155299e-5	2.0134615384615384	1.009677913902354	2.7101443516906365e-40	2.770369781728206e-39	38.557462258572464	up
LIG_SPRY_1	23	14	7.11177466083e-7	1.6428571428571428	0.7162070339994087	0.18844505790576713	0.2600541799099586	0.5849361613191016	ns
LIG_SUFU_1	4	2	5.52192297662e-8	2	1	0.6830913587910288	0.7541328601052958	0.1225521351281265	ns
LIG_SUMO_SIM_anti_2	23289	24963	0.00234949254565	0.9329407523134239	-0.10014263123551212	2.4538407120955016e-14	1.058218807091185e-13	12.975424524278786	ns
LIG_SUMO_SIM_par_1	34919	36677	0.00454520100697	0.9520680535485454	-0.07086339424494155	4.808184186899797e-11	1.7933227507896542e-10	9.746341541852837	ns
LIG_Sin3_1	9	3	1.75871282322e-8	3	1.584962500721156	0.1489145660052627	0.21077138573052567	0.676188349165576	ns
LIG_Sin3_2	6	0	1.93664158271e-8	Inf	Inf	0.04122680659587971	0.06732898591989822	1.1717979266386789	ns
LIG_Sin3_3	858	723	2.19697908462e-5	1.1867219917012448	0.2469820005484278	7.511728411099424e-4	0.0015588248432055949	2.8072026814133944	ns
LIG_SxIP_EBH_1	1321	1277	2.09645817163e-4	1.0344557556773688	0.048871941544103785	0.39885266949589077	0.4870944105348046	0.3123868539794903	ns
LIG_TPR	12	0	3.22676097674e-8	Inf	Inf	0.0014961599712575318	0.002970792460914236	2.5271276868796058	up
LIG_TRAF2like_MATH_loPxQ_2	11066	12214	0.00207137575696	0.9060094972981824	-0.1424019214004272	5.4224672365998555e-14	2.2008837607375884e-13	12.657402894022447	ns
LIG_TRAF2like_MATH_shPxQ_1	2137	2587	4.3188393472e-4	0.8260533436412834	-0.27569314602492995	6.431094896105316e-11	2.3051716770455418e-10	9.637296725104216	ns
LIG_TRAF3_MATH_PxP_3	2704	2392	4.5952223389e-4	1.1304347826086956	0.17687776208407918	1.3181640623330018e-5	3.3377365248065e-5	4.4765479487648685	ns
LIG_TRAF4_MATH_1	3622	3601	2.69481663781e-4	1.0058317134129409	0.008388946759887444	0.8139261813377194	0.8740997122537376	0.05843902272999089	ns
LIG_TRAF6_MATH_1	8982	9047	0.00140657408294	0.992815297888803	-0.010402749344278156	0.6334810448757352	0.7136357893293996	0.14652337791652703	ns
LIG_TRFH_1	3831	4092	2.24004645183e-4	0.9362170087976539	-0.09508511932144874	0.003483633278610553	0.006409885232643417	2.1931497463432534	ns
LIG_TYR_ITAM	240	214	2.42512863715e-6	1.1214953271028036	0.16542360920737145	0.24066756771200354	0.31934734946400467	0.4957366840713129	ns
LIG_TYR_ITIM	12696	13161	2.99240952879e-4	0.9646683382721678	-0.051895078905204846	0.003886954448768279	0.007104631972583079	2.148458414065298	ns
LIG_TYR_ITSM	1743	1785	6.09445094958e-5	0.9764705882352941	-0.03435150479077704	0.48999018632923386	0.5682239135582713	0.2454804930561299	ns
LIG_Trf4_IWRxY_1	60	33	8.99032599644e-7	1.8181818181818181	0.8624964762500651	0.007016083162590195	0.012413070210736498	1.9061207881490518	ns
LIG_UBA3_1	26088	26378	0.00119615886678	0.9890059898400182	-0.015948836303055523	0.20652975155962822	0.27966127440120947	0.55336766762294	ns
LIG_UFM1_UFIM_1	1	1	7.65084312239e-9	1	0	1	1	-0	ns
LIG_ULM_U2AF65_1	323	194	1.52756899464e-5	1.6649484536082475	0.7354775125067973	1.807353628933596e-8	5.6685181998371876e-8	7.246530454641458	ns
LIG_VCP_SHPBox_1	235	241	9.12748936466e-6	0.975103734439834	-0.03637238966496193	0.8187313313232111	0.8743232541812967	0.058327970624172484	ns
LIG_VCP_VBM_3	92	85	3.39471668943e-6	1.0823529411764705	0.11417101991931103	0.6519972095204075	0.7226957021190059	0.14104452802939943	ns
LIG_VCP_VIM_2	434	253	3.3053227057e-5	1.715415019762846	0.7785576577501693	6.532208772660319e-12	2.4697118099373262e-11	10.607353721499882	ns
LIG_Vh1_VBS_1	449	205	1.87903256756e-6	2.1902439024390246	1.131091535235701	2.0552472123886725e-21	1.1344964612385472e-20	19.945196854443626	up
LIG_WD40_WDR5_VDV_1	5142	4598	2.93885498821e-4	1.1183123096998695	0.161323144115476	3.730114887601046e-8	1.156754729188639e-7	6.936758716287688	ns
LIG_WD40_WDR5_WIN_1	67	64	6.43703011459e-6	1.046875	0.06608919045777244	0.8612829029691176	0.9073056535094521	0.04224638298328637	ns
LIG_WH1	3	0	8.90031803225e-11	Inf	Inf	0.24821304780262046	0.3262228628263012	0.4864856053700567	ns
LIG_WRC_WIRS_1	16654	15707	5.80242559544e-4	1.06029158973706	0.08446107348433382	1.4213631276660017e-7	4.218238959524908e-7	6.374868821499444	ns
LIG_WRPW_1	20	2	1.33321386458e-7	10	3.321928094887362	2.896174461651212e-4	6.394753211325877e-4	3.194176211314723	up
LIG_WW_1	1513	1180	1.25740700239e-4	1.2822033898305085	0.3586251279675336	1.5740438613501992e-10	5.569693663239166e-10	9.254168690647353	ns
LIG_eIF4E_1	6978	8006	1.89127545301e-4	0.8715963027729203	-0.19826801819316386	4.752648362517458e-17	2.261605082853135e-16	15.645583228460618	ns
LIG_eIF4E_2	20	12	1.32065727024e-6	1.6666666666666667	0.7369655941662062	0.2159246160287459	0.289297058368611	0.5386559823242781	ns
MOD_AAK1BIKe_LxxQxTG_1	281	282	3.09003789907e-5	0.9964539007092199	-0.005125032177867382	0.9999999999999996	1	-0	ns
MOD_ASX_betaOH_EGF	513	1	2.48922694489e-9	513	9.002815015607053	1.7023629398529507e-112	5.220579682215715e-111	110.28228127117207	up
MOD_CAAXbox	221	119	2.44596097506e-6	1.8571428571428572	0.8930847960834881	4.3129174166846086e-8	1.32262800778328e-7	6.878562284976253	ns
MOD_CDC14_SPxK_1	6929	6781	0.00122698876081	1.0218256894263382	0.031149111688079413	0.20917902709994385	0.28162639746138785	0.5503266402454279	ns
MOD_CDK_SPK_2	10349	10923	0.00192871947029	0.9474503341572827	-0.07787777645111801	8.475092408860877e-5	1.9992525682441045e-4	3.699132337414725	ns
MOD_CDK_SPxK_1	10642	10699	0.00192871947029	0.9946723992896532	-0.007706650379760107	0.7013365902790107	0.7711908323386731	0.11283814182357535	ns
MOD_CDK_SPxxK_3	11279	10833	0.00192871947029	1.0411704975537708	0.0582063374502323	0.0027531262045266975	0.005204539948283346	2.2836176536178394	ns
MOD_CK1_1	119941	115311	0.017040740254	1.0401522838237462	0.05679476205288868	8.513684714470843e-22	4.795463226926434e-21	20.319169434962312	ns
MOD_CK2_1	101042	102301	0.014568074326	0.987693179929815	-0.017865146740693023	0.005073868247362262	0.00921307655442095	2.0355953201295236	ns
MOD_CMANNOS	2315	2005	4.69225e-5	1.1546134663341645	0.207409956805316	2.579643195606731e-6	6.912441961043279e-6	5.16036850213997	ns
MOD_DYRK1A_RPxSP_1	2416	1734	3.13191967685e-4	1.3933102652825837	0.478516556103244	4.012565489413416e-26	2.5169728979047792e-25	24.599121460794017	ns
MOD_GSK3_1	163548	163544	0.026786559556	1.0000244582497677	3.528536414133533e-5	0.9957843069575475	1	-0	ns
MOD_LATS_1	8093	4285	4.77646201427e-4	1.888681446907818	0.9173793911274939	9.413123643253956e-257	2.5980221255380917e-254	253.58535715466476	ns
MOD_LOK_YxT_1	98	101	3.98815256447e-6	0.9702970297029703	-0.04350163863658656	0.8872562616162799	0.931113035004157	0.030997593456132677	ns
MOD_N-GLC_1	57353	51318	0.00501781699892	1.1176000623562883	0.1604040063549183	3.4263361019931806e-75	6.7547768867865565e-74	73.17038899134035	ns
MOD_N-GLC_2	9160	8930	2.97299203491e-4	1.0257558790593504	0.03668742297572092	0.08851356601420805	0.13345922266704166	0.8746514090251662	ns
MOD_NEK2_1	4812	4658	2.71468456776e-4	1.0330613997423788	0.046926002965210434	0.11582105170035834	0.16824531720683633	0.7740570147089358	ns
MOD_NMyristoyl	439	278	2.50192821739e-5	1.579136690647482	0.6591360568118507	2.2952115285171257e-9	7.681733706368187e-9	8.11454075208615	ns
MOD_OFUCOSY	4450	3486	4.61694301554e-5	1.27653471026965	0.3522327666154374	3.0240804279982695e-27	1.987252852684577e-26	25.701746870917752	ns
MOD_OGLYCOS	273	54	9.23214582482e-7	5.055555555555555	2.3378696387563838	1.8139690807069447e-33	1.472516077279755e-32	31.831939954784822	up
MOD_PIKK_1	67091	70507	0.009230107736	0.9515509098387395	-0.0716472493107581	2.600844629091062e-20	1.3544021087342134e-19	18.868252378724492	ns
MOD_PKA_1	19870	18734	0.0023150946744	1.0606384114444325	0.08493290231553534	7.399088782958133e-9	2.3472971311453388e-8	7.62943193202514	ns
MOD_PKA_2	69361	76273	0.00945752740437	0.9093781547860973	-0.13704774701812966	9.272966081187396e-74	1.5995866490048258e-72	71.79599222937456	ns
MOD_PKB_1	6069	4779	6.03409163454e-4	1.2699309478970495	0.34475005303297307	3.4001988449357085e-35	3.0272738103298563e-34	33.518948296275866	ns
MOD_PRMT_GGRGG_1	134	36	1.9085540269e-6	3.7222222222222223	1.8961641890154601	1.009996576077194e-13	4.039986304308776e-13	12.393620107159991	up
MOD_Plk_1	77472	79103	0.00767434171147	0.9793813129716952	-0.030057425837073028	3.5716077150556887e-05	8.723572826153716e-5	4.059305609001913	ns
MOD_Plk_2-3	18288	17163	0.00217500226715	1.0655479811221815	0.09159555845940975	2.310086585610723e-9	7.681733706368187e-9	8.11454075208615	ns
MOD_Plk_4	112632	112218	0.00601927214984	1.0036892477142705	0.0053126655270146995	0.38140688675774476	0.47205516029209665	0.3260072504955974	ns
MOD_ProDKin_1	97728	94083	0.015433212802	1.0387423870412296	0.05483790350044539	6.50743602308427e-17	3.044156512493658e-16	15.516533022478027	ns
MOD_SPalmitoyl_2	2	0	3.05230357884e-10	Inf	Inf	0.4795001028735759	0.5584051830932782	0.25305055926318487	ns
MOD_SPalmitoyl_4	16	2	3.26094067204e-8	8	3	0.0021830358918178356	0.004273176639302997	2.3692491544823557	up
MOD_SUMO_for_1	17518	18680	0.00191400066329	0.9377944325481798	-0.09265638072410083	1.0145165577070557e-9	3.456871233668486e-9	8.461316797359173	ns
MOD_SUMO_rev_2	41148	44753	0.0128026464686	0.9194467410006033	-0.12116208601376902	7.078353501432157e-35	6.105079894985235e-34	33.214308648226194	ns
MOD_TYR_CSK	10	4	2.92617843803e-7	2.5	1.3219280948873624	0.1814490733867845	0.252929011387639	0.5970013534830165	ns
MOD_TYR_DYR	5	0	5.20709297784e-11	Inf	Inf	0.07363823845448948	0.11418063940134324	0.9424075293123665	ns
TRG_AP2beta_CARGO_1	569	502	1.81693308253e-5	1.1334661354581674	0.18074128835581005	0.04371804217767874	0.07097752730023137	1.1488791345822622	ns
TRG_Cilium_RVxP_2	1903	2400	2.7313569227e-4	0.7929166666666667	-0.3347588442218589	3.9689685778286205e-14	1.6852851192010758e-13	12.773326613949552	ns
TRG_DiLeu_BaEn_1	16051	16477	9.70028007703e-4	0.9741457789646173	-0.03779041000073488	0.01836640052612823	0.031537152543370736	1.501177521233086	ns
TRG_DiLeu_BaEn_2	5638	5851	2.45067003584e-4	0.9635959665014527	-0.05349974024884776	0.04788856581081117	0.07729382551920398	1.1118551975440378	ns
TRG_DiLeu_BaEn_3	2143	1313	8.41071192962e-5	1.632140137090632	0.7067649337836607	3.6578474334578814e-45	4.206524548476564e-44	43.37607657228104	ns
TRG_DiLeu_BaEn_4	6748	4658	4.73146721831e-4	1.4486904250751396	0.5347493340766997	3.0718687171606945e-85	7.065298049469597e-84	83.15086951272417	ns
TRG_DiLeu_BaLyEn_6	16966	17794	0.0010534671303	0.9534674609418905	-0.0687443904749631	9.03241556699671e-6	2.3518365061236717e-5	4.628592872628333	ns
TRG_DiLeu_LyEn_5	1427	1274	1.02932492709e-4	1.120094191522763	0.16362005721946302	0.0034459634811420635	0.006383126985202749	2.194966515679192	ns
TRG_ENDOCYTIC_2	80108	78854	0.002587491898	1.0159028077205976	0.02276238485937106	0.0016118824916022737	0.003177711197730197	2.4978855756407605	ns
TRG_ER_FFAT_1	108	68	1.03393631344e-5	1.588235294117647	0.667424660913129	0.0032848036200922885	0.006125714859091025	2.212843222678881	ns
TRG_ER_FFAT_2	295	231	3.81957554975e-5	1.277056277056277	0.352822102833146	0.006015004950786529	0.010780138742968065	1.9673756496392911	ns
TRG_ER_KDEL_1	69	12	1.6136621632e-6	5.75	2.523561956057013	4.901274876019963e-10	1.7123441339006453e-9	8.766408949685227	up
TRG_ER_diArg_1	46704	39416	0.00536927336293	1.1848995331844936	0.24476473919008385	1.278687239253661e-136	5.881961300566841e-135	134.23047783719133	ns
TRG_ER_diLys_1	700	289	2.6774732737e-5	2.422145328719723	1.27628542933165	7.484758736249213e-39	7.123425555878562e-38	37.14731110997957	up
TRG_Golgi_diPhe_1	4	1	6.80087093985e-8	4	2	0.37109331695558934	0.4655534339988303	0.3320304655762047	ns
TRG_LysEnd_GGAAcLL_1	34	20	9.58549884391e-7	1.7	0.765534746362977	0.07688085458736942	0.1185425467380668	0.9261257467240608	ns
TRG_LysEnd_GGAAcLL_2	2	0	2.54795784867e-9	Inf	Inf	0.4795001028735759	0.5584051830932782	0.25305055926318487	ns
TRG_NES_CRM1_1	10658	10503	7.62613786385e-4	1.0147576882795393	0.021135270610374114	0.28953455297550684	0.3716815656801855	0.4298289781076774	ns
TRG_NESrev_CRM1_2	13089	10480	1.18918371513e-4	1.2489503816793892	0.32071616267284325	8.70213480322564e-65	1.3343273364945984e-63	62.874737616450545	ns
TRG_NLS_Bipartite_1	3568	2133	2.58796644373e-4	1.6727613689639007	0.7422316495797333	1.8935320489758834e-80	4.02011419628726e-79	78.3957616100715	ns
TRG_NLS_MonoCore_2	4119	1952	2.34485230256e-4	2.1101434426229506	1.0773410733053703	4.028554409850222e-170	5.559405085593307e-168	167.25497167997685	up
TRG_NLS_MonoExtC_3	8343	5271	7.25182108254e-4	1.582811610700057	0.6624895533383108	9.183214027586431e-153	5.06913414322771e-151	150.2950662159984	ns
TRG_NLS_MonoExtN_4	11337	7563	0.00127638752297	1.4990083300277668	0.5840084004014218	5.900355279100468e-166	5.428326856772431e-164	163.26533400997712	ns
TRG_PTS1	318	187	1.51919053984e-5	1.7005347593582887	0.7659884953967186	7.251738619467911e-9	2.3273021615966786e-8	7.633147227115127	ns
